# Supplementary material for: Agricultural Practices and Environmental Factors Drive Microbial Communities in the Mezcal-Producing Agave angustifolia Haw
Source: Microb Ecol. 2025 Jan 30;87(1):181. doi: 10.1007/s00248-025-02496-2 (PMC11779764; doi:10.1007/s00248-025-02496-2)
Supplement: Supplementary file 2 — Supplementary file2 (XLSX 33 KB) [file 248_2025_2496_MOESM2_ESM.xlsx]

## Sheet: TableS1
Sample_Code	State	Locality	Compartment	Sample Type	Status	IAM
J42	Jalisco	Sayula	EL	Endosphere	Wild	SH
J41	Jalisco	Sayula	EL	Endosphere	Wild	SH
J38	Jalisco	Sayula	Rhiz	Ephisphere	Wild	HUM
J3	Jalisco	Tetepan	EL	Endosphere	Traditional	HUM
J2	Jalisco	Tetepan	EL	Endosphere	Traditional	HUM
J1	Jalisco	Tetepan	EL	Endosphere	Traditional	HUM
J6	Jalisco	Tetepan	ER	Endosphere	Traditional	HUM
J5	Jalisco	Tetepan	ER	Endosphere	Traditional	HUM
J4	Jalisco	Tetepan	ER	Endosphere	Traditional	HUM
J10	Jalisco	Tetepan	Phy	Ephisphere	Traditional	HUM
J9	Jalisco	Tetepan	Rhiz	Ephisphere	Traditional	HUM
J8	Jalisco	Tetepan	Rhiz	Ephisphere	Traditional	HUM
J7	Jalisco	Tetepan	Rhiz	Ephisphere	Traditional	HUM
J11	Jalisco	Tetepan	Soil	Soil	Traditional	HUM
J14	Jalisco	Toliman	EL	Endosphere	Traditional	SH
J13	Jalisco	Toliman	EL	Endosphere	Traditional	SH
J12	Jalisco	Toliman	EL	Endosphere	Traditional	SH
J17	Jalisco	Toliman	EL	Endosphere	Wild	SH
J16	Jalisco	Toliman	EL	Endosphere	Wild	SH
J15	Jalisco	Toliman	EL	Endosphere	Wild	SH
J20	Jalisco	Toliman	ER	Endosphere	Traditional	SH
J19	Jalisco	Toliman	ER	Endosphere	Traditional	SH
J18	Jalisco	Toliman	ER	Endosphere	Traditional	SH
J23	Jalisco	Toliman	ER	Endosphere	Wild	SH
J22	Jalisco	Toliman	ER	Endosphere	Wild	SH
J21	Jalisco	Toliman	ER	Endosphere	Wild	SH
J32	Jalisco	Toliman	Phy	Ephisphere	Traditional	SH
J31	Jalisco	Toliman	Phy	Ephisphere	Traditional	SH
J30	Jalisco	Toliman	Phy	Ephisphere	Traditional	SH
J35	Jalisco	Toliman	Phy	Ephisphere	Wild	SH
J34	Jalisco	Toliman	Phy	Ephisphere	Wild	SH
J33	Jalisco	Toliman	Phy	Ephisphere	Wild	SH
J26	Jalisco	Toliman	Rhiz	Ephisphere	Traditional	SH
J25	Jalisco	Toliman	Rhiz	Ephisphere	Traditional	SH
J24	Jalisco	Toliman	Rhiz	Ephisphere	Traditional	SH
J29	Jalisco	Toliman	Rhiz	Ephisphere	Wild	SH
J28	Jalisco	Toliman	Rhiz	Ephisphere	Wild	SH
J27	Jalisco	Toliman	Rhiz	Ephisphere	Wild	SH
J36	Jalisco	Toliman	Soil	Soil	Traditional	SH
J37	Jalisco	Toliman	Soil	Soil	Wild	SH
JN2	Nayarit	Nayar 2	EL	Endosphere	Wild	HUM
JN1	Nayarit	Nayar 2	EL	Endosphere	Wild	HUM
JN8	Nayarit	Nayar 2	ER	Endosphere	Wild	HUM
JN7	Nayarit	Nayar 2	ER	Endosphere	Wild	HUM
JN20	Nayarit	Nayar 2	Phy	Ephisphere	Wild	HUM
JN14	Nayarit	Nayar 2	Rhiz	Ephisphere	Wild	HUM
JN13	Nayarit	Nayar 2	Rhiz	Ephisphere	Wild	HUM
JN25	Nayarit	Nayar 2	Soil	Soil	Wild	HUM
JN3	Nayarit	Nayar 2	EL	Endosphere	Wild	HUM
JN9	Nayarit	Nayar 2	ER	Endosphere	Wild	HUM
JN15	Nayarit	Nayar 2	Rhiz	Ephisphere	Wild	HUM
JN6	Nayarit	Nayar 3	EL	Endosphere	Wild	HUM
JN5	Nayarit	Nayar 3	EL	Endosphere	Wild	HUM
JN12	Nayarit	Nayar 3	ER	Endosphere	Wild	HUM
JN11	Nayarit	Nayar 3	ER	Endosphere	Wild	HUM
JN10	Nayarit	Nayar 3	ER	Endosphere	Wild	HUM
JN24	Nayarit	Nayar 3	Phy	Ephisphere	Wild	HUM
JN18	Nayarit	Nayar 3	Rhiz	Ephisphere	Wild	HUM
JN17	Nayarit	Nayar 3	Rhiz	Ephisphere	Wild	HUM
JN26	Nayarit	Nayar 3	Soil	Soil	Wild	HUM
JN4	Nayarit	Nayar 3	EL	Endosphere	Wild	HUM
JN22	Nayarit	Nayar 3	Phy	Ephisphere	Wild	HUM
JN16	Nayarit	Nayar 3	Rhiz	Ephisphere	Wild	HUM
52	Oaxaca	Huitzo	EL	Endosphere	Conventional	SH
51	Oaxaca	Huitzo	EL	Endosphere	Conventional	SH
14	Oaxaca	Huitzo	EL	Endosphere	Conventional	SH
54	Oaxaca	Huitzo	EL	Endosphere	Traditional	SH
53	Oaxaca	Huitzo	EL	Endosphere	Traditional	SH
10	Oaxaca	Huitzo	EL	Endosphere	Traditional	SH
58	Oaxaca	Huitzo	ER	Endosphere	Conventional	SH
57	Oaxaca	Huitzo	ER	Endosphere	Conventional	SH
55	Oaxaca	Huitzo	ER	Endosphere	Conventional	SH
59	Oaxaca	Huitzo	ER	Endosphere	Traditional	SH
56	Oaxaca	Huitzo	ER	Endosphere	Traditional	SH
12	Oaxaca	Huitzo	ER	Endosphere	Traditional	SH
7FL	Oaxaca	Huitzo	Phy	Ephisphere	Traditional	SH
30RZ	Oaxaca	Huitzo	Rhiz	Ephisphere	Conventional	SH
27RZ	Oaxaca	Huitzo	Rhiz	Ephisphere	Traditional	SH
26RZ	Oaxaca	Huitzo	Rhiz	Ephisphere	Traditional	SH
46	Sonora	Alamos	EL	Endosphere	Conventional	SAM
23	Sonora	Alamos	EL	Endosphere	Conventional	SAM
22	Sonora	Alamos	EL	Endosphere	Conventional	SAM
40	Sonora	Alamos	ER	Endosphere	Conventional	SAM
36	Sonora	Alamos	ER	Endosphere	Conventional	SAM
28	Sonora	Alamos	ER	Endosphere	Conventional	SAM
35FL	Sonora	Alamos	Phy	Ephisphere	Conventional	SAM
19FL	Sonora	Alamos	Phy	Ephisphere	Conventional	SAM
25RZ	Sonora	Alamos	Rhiz	Ephisphere	Conventional	SAM
18RZ	Sonora	Alamos	Rhiz	Ephisphere	Conventional	SAM
16RZ	Sonora	Alamos	Rhiz	Ephisphere	Conventional	SAM
7S	Sonora	Alamos	Soil	Soil	Conventional	SAM
45	Sonora	Centro_Ecologico	EL	Endosphere	Wild	AR
31	Sonora	Centro_Ecologico	EL	Endosphere	Wild	AR
20	Sonora	Centro_Ecologico	EL	Endosphere	Wild	AR
37	Sonora	Centro_Ecologico	ER	Endosphere	Wild	AR
35	Sonora	Centro_Ecologico	ER	Endosphere	Wild	AR
25	Sonora	Centro_Ecologico	ER	Endosphere	Wild	AR
28F	Sonora	Centro_Ecologico	Phy	Ephisphere	Wild	AR
23FL	Sonora	Centro_Ecologico	Phy	Ephisphere	Wild	AR
22FL	Sonora	Centro_Ecologico	Phy	Ephisphere	Wild	AR
22R	Sonora	Centro_Ecologico	Rhiz	Ephisphere	Wild	AR
15R	Sonora	Centro_Ecologico	Rhiz	Ephisphere	Wild	AR
5S	Sonora	Centro_Ecologico	Soil	Soil	Wild	AR
47	Sonora	Huepari	EL	Endosphere	Wild	SAM
32	Sonora	Huepari	EL	Endosphere	Wild	SAM
24	Sonora	Huepari	EL	Endosphere	Wild	SAM
26	Sonora	Huepari	ER	Endosphere	Wild	SAM
19	Sonora	Huepari	ER	Endosphere	Wild	SAM
18	Sonora	Huepari	ER	Endosphere	Wild	SAM
29FL	Sonora	Huepari	Phy	Ephisphere	Wild	SAM
34RZ	Sonora	Huepari	Rhiz	Ephisphere	Wild	SAM
33RZ	Sonora	Huepari	Rhiz	Ephisphere	Wild	SAM
32RZ	Sonora	Huepari	Rhiz	Ephisphere	Wild	SAM
9S	Sonora	Huepari	Soil	Soil	Wild	SAM
43	Sonora	Mazatan	EL	Endosphere	Wild	SAM
39	Sonora	Mazatan	EL	Endosphere	Wild	SAM
33	Sonora	Mazatan	EL	Endosphere	Wild	SAM
41	Sonora	Mazatan	ER	Endosphere	Wild	SAM
16	Sonora	Mazatan	ER	Endosphere	Wild	SAM
15	Sonora	Mazatan	ER	Endosphere	Wild	SAM
33FL	Sonora	Mazatan	Phy	Ephisphere	Wild	SAM
24RZ	Sonora	Mazatan	Rhiz	Ephisphere	Wild	SAM
21RZ	Sonora	Mazatan	Rhiz	Ephisphere	Wild	SAM
20RZ	Sonora	Mazatan	Rhiz	Ephisphere	Wild	SAM
8S	Sonora	Mazatan	Soil	Soil	Wild	SAM
42	Sonora	San_Pedro	EL	Endosphere	Traditional	SAM
34	Sonora	San_Pedro	EL	Endosphere	Traditional	SAM
21	Sonora	San_Pedro	EL	Endosphere	Traditional	SAM
50	Sonora	San_Pedro	ER	Endosphere	Traditional	SAM
49	Sonora	San_Pedro	ER	Endosphere	Traditional	SAM
29	Sonora	San_Pedro	ER	Endosphere	Traditional	SAM
36FL	Sonora	San_Pedro	Phy	Ephisphere	Traditional	SAM
31FL	Sonora	San_Pedro	Phy	Ephisphere	Traditional	SAM
36RZ	Sonora	San_Pedro	Rhiz	Ephisphere	Traditional	SAM
35RZ	Sonora	San_Pedro	Rhiz	Ephisphere	Traditional	SAM
31RZ	Sonora	San_Pedro	Rhiz	Ephisphere	Traditional	SAM
10S	Sonora	San_Pedro	Soil	Soil	Traditional	SAM

## Sheet: TableS4
Taxa	Phy_C_T	Phy_C_W	Phy_W_T	ER_C_T	ER_C_W	ER_W_T	Rhiz_C_T	Rhiz_C_W	Rhiz_W_T	Soil_C_T	Soil_C_W	Soil_W_T
1959-1	- -	- -	- -	- -	- -	- -	1.3372	-2.54597	1.61215	- -	- -	- -
Abditibacterium	- -	- -	- -	- -	- -	- -	- -	- -	- -	-3.12088	-2.72858	-2.72858
Achromobacter	- -	- -	- -	- -	- -	- -	- -	1.28318	-0.52134	- -	- -	- -
Acidibacter	- -	- -	- -	- -	- -	- -	- -	- -	- -	0.994785	2.25871	2.25871
Acinetobacter	-0.675204	-0.353059	- -	- -	- -	- -	- -	- -	- -	- -	- -	- -
Actinomadura	- -	- -	- -	- -	- -	- -	-2.56825	- -	- -	- -	- -	- -
Actinophytocola	- -	- -	- -	- -	0.282419	0.322184	- -	- -	- -	- -	- -	- -
Adhaeribacter	0.581058	0.855363	- -	- -	- -	- -	- -	1.26599	0.175426	- -	- -	- -
ADurb.Bin063-1	- -	- -	- -	- -	- -	- -	- -	- -	- -	2.57912	- -	- -
Afipia	-1.02909	-0.995567	- -	- -	- -	- -	- -	- -	- -	- -	- -	- -
Amycolatopsis	- -	- -	- -	- -	-0.445946	-0.25505	- -	- -	- -	- -	- -	- -
Anaerococcus	-1.39245	- -	0.440023	- -	- -	- -	- -	- -	- -	- -	- -	- -
Angiococcus	- -	- -	- -	- -	- -	- -	-2.53186	-1.59468	- -	- -	- -	- -
Aquabacterium	- -	1.48757	-0.937647	- -	- -	- -	- -	- -	- -	- -	- -	- -
Archangium	- -	- -	- -	- -	- -	- -	1.35159	1.80371	- -	- -	- -	- -
Asanoa	- -	- -	- -	- -	- -	- -	- -	1.24949	-0.487648	- -	0.237343	0.237343
Aurantimonas	-0.912384	1.19067	-1.84386	- -	- -	- -	- -	- -	- -	- -	- -	- -
Bacillus	- -	- -	- -	0.491732	- -	1.42027	- -	- -	- -	3.64931	3.39386	3.39386
Blastococcus	3.31704	0.990398	- -	- -	- -	- -	2.35167	2.38095	- -	2.91895	4.96305	4.96305
Bosea	- -	- -	- -	- -	- -	- -	- -	0.663847	-0.718709	- -	- -	- -
Bradyrhizobium	4.29979	2.3361	- -	- -	- -	- -	- -	- -	- -	- -	4.83251	4.83251
Bryobacter	- -	- -	- -	- -	-0.120384	-0.379476	- -	- -	- -	- -	- -	- -
Caulobacter	- -	- -	- -	0.458468	0.485965	- -	- -	- -	- -	- -	- -	- -
Chthoniobacter	- -	- -	- -	- -	- -	- -	- -	1.05846	-0.296619	3.61935	- -	- -
Chungangia	- -	- -	- -	- -	- -	- -	1.30266	0.0434408	- -	3.82819	- -	- -
Conexibacter	- -	- -	- -	- -	-0.30816	0.149963	0.319239	0.766471	- -	- -	- -	- -
Corynebacterium	0.478585	- -	0.790297	- -	- -	- -	- -	- -	- -	- -	- -	- -
Craurococcus-Caldovatus	- -	- -	- -	- -	- -	- -	0.558785	0.581657	- -	- -	2.44546	2.44546
Crossiella	- -	- -	- -	- -	- -	- -	- -	1.60839	-0.39731	- -	- -	- -
Curtobacterium	-0.912384	1.81812	-2.47131	- -	- -	- -	- -	- -	- -	- -	- -	- -
Delftia	- -	- -	- -	- -	0.845728	0.266625	- -	- -	- -	- -	- -	- -
Dongia	- -	- -	- -	-0.322912	-0.30066	- -	- -	- -	- -	- -	- -	- -
Flavisolibacter	- -	- -	- -	- -	- -	- -	-1.36021	-0.640691	- -	- -	- -	- -
Enterobacter	1.27295	1.37869	- -	2.01374	2.11588	- -	1.14975	1.50111	- -	- -	- -	- -
Escherichia-Shigella	-4.24977	-2.55595	-1.43462	- -	- -	- -	- -	- -	- -	- -	- -	- -
FCPS473	- -	- -	- -	- -	- -	- -	- -	- -	- -	1.42446	- -	- -
Flaviaesturariibacter	- -	- -	- -	- -	- -	- -	- -	- -	- -	- -	0.0827921	0.0827921
Flavisolibacter	-0.912384	- -	- -	- -	- -	- -	-1.93018	- -	-0.0838031	- -	- -	- -
Flavitalea	- -	- -	- -	- -	- -	- -	-1.88046	-1.05203	- -	- -	- -	- -
Gaiella	0.784054	- -	1.09577	- -	- -	- -	- -	- -	- -	0.696415	1.96049	1.96049
Gemmata	- -	- -	- -	- -	- -	- -	-0.353164	0.470869	- -	- -	- -	- -
Gemmatimonas	1.01261	- -	1.32432	- -	- -	- -	- -	1.30248	-0.540641	- -	- -	- -
Geodermatophilus	1.97105	- -	1.52153	- -	- -	- -	- -	- -	- -	- -	-4.24934	-4.24934
Glycomyces	- -	- -	- -	- -	- -	- -	- -	1.24201	0.269547	- -	- -	- -
Haliangium	- -	- -	- -	-0.639367	- -	0.992018	- -	- -	- -	- -	- -	- -
Heliimonas	- -	0.970203	- -	- -	- -	- -	- -	- -	- -	- -	- -	- -
Hephaestia	- -	- -	- -	- -	- -	- -	- -	- -	- -	3.61076	- -	- -
Hymenobacter	0.700085	1.23881	- -	- -	- -	- -	- -	- -	- -	- -	- -	- -
Hyphomicrobium	- -	- -	- -	- -	- -	- -	- -	0.233546	-0.393928	- -	- -	- -
Inquilinus	- -	- -	- -	0.565449	1.76238	- -	- -	- -	- -	- -	- -	- -
Kosakonia	- -	- -	- -	1.35219	- -	1.81703	- -	- -	- -	- -	- -	- -
Ktedonobacter	- -	- -	- -	- -	- -	- -	-1.13345	-0.539418	- -	- -	- -	- -
Labrys	- -	- -	- -	- -	- -	- -	- -	1.58166	-0.209331	- -	- -	- -
Lactobacillus	-6.01498	-5.70815	- -	- -	- -	- -	- -	- -	- -	- -	- -	- -
Lactococcus	- -	0.984385	-0.471708	- -	- -	- -	- -	- -	- -	- -	- -	- -
Larkinella	-0.912384	- -	- -	- -	- -	- -	- -	- -	- -	- -	- -	- -
Lawsonella	-0.912384	- -	- -	- -	- -	- -	- -	- -	- -	- -	- -	- -
Lysobacter	-0.912384	- -	- -	- -	- -	- -	-1.14267	- -	-0.572832	- -	- -	- -
Mangrovibacter	- -	- -	- -	1.49487	- -	1.92965	- -	- -	- -	- -	- -	- -
Marmoricola	1.30753	- -	1.61925	- -	- -	- -	- -	- -	- -	- -	- -	- -
Massilia	- -	1.31	-1.36907	- -	0.179419	-0.134743	0.809686	0.825801	- -	- -	- -	- -
Methylobacterium-Methylorubrum	- -	- -	- -	0.133262	- -	0.968001	0.952473	0.662377	- -	- -	- -	- -
Microcoleus Es-Yyy1400	- -	- -	- -	- -	- -	- -	- -	- -	- -	- -	-3.85327	-3.85327
Microvirga	3.34834	2.10317	- -	- -	-0.585399	-0.501887	- -	- -	- -	- -	- -	- -
MND1	- -	- -	- -	- -	- -	- -	- -	- -	- -	- -	3.65775	3.65775
Mycobacterium	0.935822	- -	0.841542	- -	- -	- -	- -	- -	- -	- -	- -	- -
Neo-b11	- -	- -	- -	- -	- -	- -	- -	- -	- -	- -	3.82722	3.82722
Neorhizobium	- -	- -	- -	- -	-0.682494	-0.620166	- -	- -	- -	- -	- -	- -
Niastella	- -	- -	- -	-2.13786	-1.64762	- -	-1.50843	-1.42052	- -	- -	- -	- -
Nitrobacter	- -	- -	- -	- -	1.03535	0.17091	- -	- -	- -	- -	- -	- -
Bacillus	1.13269	- -	1.4444	- -	- -	- -	- -	- -	- -	2.9795	- -	- -
Nonomuraea	- -	- -	- -	-0.375255	- -	1.50518	- -	- -	- -	- -	- -	- -
Nordella	- -	- -	- -	- -	- -	- -	-2.24629	- -	- -	- -	2.25547	2.25547
Novosphingobium	- -	- -	- -	-0.536127	- -	0.975315	- -	- -	- -	- -	- -	- -
Parasegetibacter,	- -	- -	- -	- -	0.46546	-0.449673	- -	0.409755	-0.69909	- -	- -	- -
Opitutus	- -	- -	- -	- -	- -	- -	-1.53653	-1.15061	- -	- -	- -	- -
Oxalophagus	- -	- -	- -	- -	- -	- -	- -	-2.04692	2.51025	- -	-4.3728	- -
P3OB-42	-0.912384	0.788698	-1.44189	- -	- -	- -	- -	- -	- -	- -	- -	- -
Gaiella	- -	- -	- -	- -	- -	- -	-0.126186	0.415547	- -	- -	- -	- -
Parasegetibacter	- -	- -	- -	- -	- -	- -	-2.82823	-2.83878	- -	- -	- -	- -
Parviterribacter	- -	- -	- -	- -	1.13071	-0.409796	- -	- -	- -	- -	- -	- -
Peredibacter	- -	- -	- -	- -	- -	- -	- -	0.946519	-0.184681	- -	- -	- -
Phenylobacterium	- -	- -	- -	- -	- -	- -	- -	0.649965	-0.361207	- -	- -	- -
Pir4 lineage	- -	- -	- -	- -	- -	- -	-2.90262	-2.09765	-0.126566	- -	- -	- -
Povalibacter	-0.912384	- -	- -	- -	- -	- -	0.624086	2.29904	- -	2.16736	1.66843	1.66843
Promicromonospora	- -	- -	- -	1.52372	0.923046	- -	- -	1.68851	-0.411545	- -	- -	- -
Pseudaminobacter	- -	- -	- -	- -	1.02971	-0.558448	- -	2.67979	-1.53846	- -	- -	- -
Pseudarthrobacter	- -	- -	- -	- -	- -	- -	- -	- -	- -	2.71486	2.71511	2.71511
Pseudokineococcus	-1.30114	- -	1.35625	- -	- -	- -	- -	- -	- -	- -	- -	- -
Pseudomonas	3.16713	3.1215	- -	- -	- -	- -	- -	- -	- -	- -	- -	- -
Pseudonocardia	1.02856	- -	0.421017	0.380314	2.81007	- -	- -	- -	- -	-3.37462	- -	- -
Pseudorhizobium	- -	- -	- -	- -	-0.126675	0.0507089	1.27216	1.44898	- -	- -	- -	- -
Pseudosphingobacterium	- -	- -	- -	- -	- -	- -	- -	1.18884	-0.426999	- -	- -	- -
Psychroglaciecola	- -	- -	- -	- -	- -	- -	- -	0.676286	-0.438814	- -	- -	- -
Ramlibacter	- -	- -	- -	- -	- -	- -	0.056227	- -	1.4905	- -	- -	- -
RB41	- -	- -	- -	- -	0.0928302	-0.295405	- -	- -	- -	- -	- -	- -
Reyranella	- -	- -	- -	- -	-0.464486	0.0235715	- -	- -	- -	- -	2.33835	2.33835
Rhodocytophaga	- -	- -	- -	- -	- -	- -	- -	- -	- -	- -	-0.284566	-0.284566
Rhodomicrobium	- -	- -	- -	- -	- -	- -	- -	0.395574	-0.606691	- -	- -	- -
Romboutsia	1.00819	- -	1.3199	- -	- -	- -	- -	- -	- -	- -	- -	- -
Roseomonas	- -	1.10731	-0.62376	- -	- -	- -	- -	- -	- -	- -	- -	- -
Rubellimicrobium	- -	- -	- -	- -	- -	- -	- -	- -	- -	-3.55939	-3.4506	-3.4506
Rubrobacter	1.51538	1.0215	- -	- -	- -	- -	- -	- -	- -	- -	- -	- -
Salinicoccus	1.2614	- -	1.57311	- -	- -	- -	- -	- -	- -	- -	- -	- -
Serratia	- -	- -	- -	1.59732	- -	2.01154	3.51005	- -	3.36059	- -	- -	- -
SH-PL14	- -	- -	- -	- -	- -	- -	- -	0.982848	0.123008	- -	- -	- -
Skermanella	- -	- -	- -	- -	- -	- -	1.23759	2.95036	- -	- -	1.39891	1.39891
Solibacillus	- -	- -	- -	- -	- -	- -	1.45712	- -	1.67421	- -	- -	- -
Solirubrobacter	- -	- -	- -	- -	-0.536812	-0.601316	- -	- -	- -	- -	4.70966	4.70966
Sphingobium	- -	- -	- -	-0.537223	- -	0.84887	- -	- -	- -	- -	- -	- -
Sphingomonas	2.61362	1.88325	- -	- -	- -	- -	- -	- -	- -	- -	- -	- -
Spirillospora	- -	- -	- -	-2.7382	-2.28568	- -	-2.32059	-1.49545	- -	- -	- -	- -
Staphylococcus	0.600398	0.84148	- -	- -	- -	- -	- -	- -	- -	- -	- -	- -
Stenotrophomonas	0.861032	- -	0.526317	0.411573	- -	1.86533	1.15063	1.37266	- -	- -	- -	- -
Steroidobacter	- -	- -	- -	-2.91543	- -	- -	- -	- -	- -	- -	- -	- -
Streptomyces	0.922432	- -	0.835777	- -	- -	- -	- -	- -	- -	- -	- -	- -
Subgroup 10	- -	- -	- -	- -	- -	- -	- -	- -	- -	-2.73518	- -	- -
Thermomonospora	- -	- -	- -	0.235823	0.340227	- -	- -	- -	- -	- -	- -	- -
Tumebacillus	- -	- -	- -	- -	- -	- -	1.41549	- -	1.15678	- -	- -	- -
Vicinamibacter	- -	- -	- -	- -	- -	- -	- -	1.24743	-0.485596	- -	- -	- -
Xylophilus	- -	- -	- -	-2.55747	-2.13442	- -	- -	- -	- -	- -	- -	- -
YC-ZSS-LKJ147	- -	- -	- -	- -	- -	- -	- -	0.230728	-0.740789	- -	- -	- -
Zavarzinella	- -	- -	- -	- -	- -	- -	- -	-1.76204	1.57121	- -	- -	- -

## Sheet: TableS5
Taxa	Phy_C_T	Phy_C_W	Phy_W_T	ER_C_T	ER_C_W	ER_W_T	Rhiz_C_T	Rhiz_C_W	Rhiz_W_T	Soil_C_T	Soil_C_W	Soil_W_T
Absidia	- -	- -	- -	- -	- -	- -	0.166161	- -	0.244254	- -	- -	- -
Acrocalymma	- -	- -	- -	- -	- -	- -	- -	- -	-0.286458	- -	2.58836	-1.75041
Actinomucor	- -	- -	- -	- -	- -	- -	0.379615	- -	0.322929	- -	- -	- -
Alternaria	- -	-0.742065	- -	0.226281	0.395848	- -	- -	0.226281	- -	- -	- -	0.929451
Anthopsis	- -	- -	- -	0.299191	0.206219	- -	0.0662875	0.299191	0.0223126	- -	- -	0.929451
Aplosporella	- -	0.625973	-0.35156	- -	- -	- -	- -	- -	- -	- -	- -	- -
Aspergillus	- -	- -	- -	- -	0.373323	-0.478922	-0.0701388	- -	-0.164458	- -	3.11295	-2.275
Atractiella	- -	- -	- -	0.0587432	- -	0.330915	- -	0.0587432	- -	- -	- -	- -
Berkleasmium	- -	- -	- -	0.362799	- -	0.288397	- -	0.362799	- -	- -	- -	- -
Botryosphaeria	- -	- -	- -	- -	- -	- -	- -	- -	- -	- -	2.23596	-1.39801
Cercospora	-0.910493	-0.956268	- -	- -	- -	- -	- -	- -	- -	- -	- -	- -
Choanephora	- -	- -	- -	- -	- -	- -	- -	- -	- -	- -	- -	0.929451
Cippumomyces	-0.518132	-0.343949	- -	- -	- -	- -	- -	- -	- -	- -	- -	- -
Circinotrichum	- -	- -	- -	0.239514	- -	0.159107	- -	0.239514	- -	- -	- -	- -
Cladosporium	0.707553	0.179934	- -	- -	- -	- -	- -	- -	- -	- -	- -	- -
Clavispora	- -	- -	- -	- -	- -	- -	- -	- -	-0.378496	- -	- -	- -
Clonostachys	- -	- -	- -	- -	- -	- -	- -	- -	- -	- -	- -	0.929451
Coprinellus	- -	- -	- -	- -	-0.325906	-0.455253	-0.870317	- -	- -	- -	- -	- -
Coprinopsis	- -	- -	- -	- -	- -	- -	- -	- -	- -	- -	- -	0.929451
Cuniculitrema	- -	- -	- -	-0.343017	- -	0.18344	- -	-0.343017	- -	- -	- -	- -
Curvularia	-0.274717	- -	0.223405	- -	- -	- -	-0.443173	- -	- -	-4.85375	- -	0.0394274
Dactylaria	- -	- -	- -	- -	- -	- -	- -	- -	- -	- -	- -	0.929451
Darksidea	- -	- -	- -	-0.123486	- -	-0.00420981	- -	-0.123486	- -	- -	- -	0.929451
Dimorphiseta	- -	- -	- -	- -	- -	- -	- -	- -	- -	- -	- -	0.929451
Dinemasporium	- -	- -	- -	- -	- -	- -	- -	- -	- -	- -	- -	0.929451
Dioszegia	- -	0.747565	-0.572172	- -	- -	- -	- -	- -	- -	- -	- -	- -
Edenia	- -	- -	- -	-0.36691	-0.179204	- -	-0.145352	-0.36691	- -	- -	- -	- -
Epicoccum	-0.113634	- -	0.30049	0.109541	0.260964	- -	- -	0.109541	- -	- -	0.259641	-2.06272
Erythrobasidium	-0.334	-0.546681	- -	- -	- -	- -	- -	- -	- -	- -	- -	- -
Exophiala	- -	- -	- -	-0.534733	-0.606029	- -	- -	-0.534733	- -	- -	- -	- -
Exserohilum	- -	- -	- -	- -	- -	- -	- -	- -	- -	- -	- -	0.929451
Fusarium	-0.0187511	-0.329494	- -	- -	- -	- -	- -	- -	- -	3.848	4.28598	- -
Geastrum	- -	- -	- -	- -	- -	- -	-0.114909	- -	-0.00157984	- -	- -	- -
Gymnopilus	- -	- -	- -	- -	0.105898	-0.305469	- -	- -	- -	- -	- -	- -
Hypocreales_gen_Incertae_sedis	- -	- -	- -	0.0739367	0.336524	- -	- -	- -	- -	- -	- -	- -
Kamienskia	- -	- -	- -	0.00635915	- -	0.0474818	0.410305	0.00635915	0.404838	- -	- -	- -
Kamienskia	- -	- -	- -	- -	- -	- -	- -	- -	- -	- -	- -	0.929451
Laetisaria	- -	- -	- -	- -	- -	- -	- -	- -	- -	- -	- -	0.929451
Lasiobolidium	- -	- -	- -	- -	- -	- -	-0.506187	- -	- -	- -	- -	- -
Limonomyces	- -	- -	- -	- -	- -	- -	- -	- -	- -	- -	- -	0.929451
Lithohypha	- -	- -	- -	- -	- -	- -	-0.269887	- -	- -	- -	- -	- -
Lophiostoma	- -	- -	- -	0.0781767	0.667267	- -	- -	0.0781767	-0.248078	- -	- -	- -
Moniliophthora	- -	- -	- -	- -	0.194792	-0.291843	- -	- -	- -	- -	- -	- -
Monographella	- -	- -	- -	- -	- -	- -	- -	- -	-0.235553	- -	- -	- -
Monosporascus	- -	- -	- -	- -	- -	- -	- -	- -	- -	- -	2.48339	-1.20288
Montagnula	- -	- -	- -	- -	- -	- -	- -	- -	- -	- -	- -	0.929451
Mortierella	- -	- -	- -	- -	- -	- -	- -	- -	- -	2.92488	- -	2.8352
Mucor	- -	- -	- -	- -	- -	- -	-0.413981	- -	0.0589244	- -	- -	0.929451
Neoascochyta	- -	- -	- -	- -	- -	- -	- -	- -	- -	-4.63552	-2.21647	- -
Neodevriesia	0.458066	0.928965	- -	- -	- -	- -	- -	- -	- -	- -	- -	- -
Neopyrenochaeta	- -	- -	- -	- -	- -	- -	-0.572372	- -	- -	- -	2.26313	-1.42518
Neosulcatispora	-1.34669	-1.42848	- -	- -	- -	- -	- -	- -	- -	- -	- -	- -
Orientoglomus	- -	- -	- -	- -	- -	- -	- -	- -	- -	- -	- -	0.929451
Pantospora	0.827065	- -	0.478244	- -	- -	- -	- -	- -	- -	- -	- -	- -
Paracylindrocarpon	- -	- -	- -	- -	- -	- -	- -	- -	- -	- -	- -	0.929451
Periconia	- -	- -	- -	- -	- -	- -	- -	-0.607751	- -	- -	- -	- -
Phaeoacremonium	- -	- -	- -	0.00909253	-0.115825	- -	- -	0.00909253	- -	- -	- -	- -
Phaeomoniellales_gen_Incertae_sedis	- -	- -	- -	0.160787	- -	0.0612264	- -	- -	- -	- -	- -	- -
Phaeosphaeria	- -	-0.496438	-0.333808	- -	- -	- -	-0.892793	- -	0.127852	- -	- -	- -
Pleiochaeta	- -	- -	- -	- -	- -	- -	- -	- -	- -	-4.34647	-2.91749	- -
Poaceascoma	- -	- -	- -	0.155672	- -	0.0202366	- -	0.155672	- -	- -	- -	- -
Polyschema	- -	- -	- -	- -	0.236723	-0.315563	- -	- -	- -	- -	- -	- -
Preussia	- -	- -	- -	- -	- -	- -	- -	- -	-0.118049	- -	- -	- -
Pseudopithomyces	0.326463	- -	0.526948	- -	- -	- -	- -	- -	- -	- -	- -	- -
Rachicladosporium	- -	0.191665	-0.164804	- -	- -	- -	- -	- -	- -	- -	- -	- -
Rhizophlyctis	- -	- -	- -	- -	- -	- -	- -	- -	- -	1.68589	- -	2.60844
Rhizopus	- -	- -	- -	- -	- -	- -	-0.115688	- -	- -	- -	- -	- -
Saitozyma	- -	- -	- -	- -	- -	- -	- -	- -	- -	- -	- -	0.929451
Sclerostagonospora	-1.39207	-1.3169	- -	- -	- -	- -	- -	- -	- -	- -	- -	- -
Setophoma	- -	0.512086	-0.336693	- -	- -	- -	- -	- -	- -	- -	- -	- -
Spizellomyces	- -	- -	- -	- -	- -	- -	- -	- -	- -	- -	1.62666	-0.788712
Strelitziana	- -	0.845137	-0.669744	- -	- -	- -	- -	- -	- -	- -	- -	- -
Symmetrospora	- -	-0.420654	0.358049	- -	- -	- -	- -	- -	- -	- -	- -	- -
Thanatephorus	- -	- -	- -	- -	- -	- -	- -	- -	- -	- -	- -	0.929451
Trematosphaeria	- -	- -	- -	0.864464	0.769671	- -	- -	0.864464	- -	- -	- -	- -
Waitea	- -	- -	- -	- -	- -	- -	- -	- -	- -	- -	- -	0.929451
Westerdykella	- -	- -	- -	- -	- -	- -	- -	- -	- -	-3.13742	-2.26943	- -
Xenoacremonium	- -	- -	- -	-0.134857	- -	0.115059	- -	-0.134857	- -	- -	- -	- -
Xenodidymella	- -	- -	- -	- -	0.266759	-0.314596	- -	- -	-0.0868955	-5.7976	-3.71198	- -
